# Supplementary material for: Structure–Activity Relationships of Anabaenopeptins as Carboxypeptidase and Phosphatase Inhibitors
Source: ACS Chem Biol. 2026 Jan 21;21(2):210–23. doi: 10.1021/acschembio.5c00791 (PMC12927552; doi:10.1021/acschembio.5c00791)
Supplement: Supplementary file 2 [file cb5c00791_si_002.xlsx]

## Sheet: Sheet1
Compound	AA1	AA2	AA3	AA4	AA5	AA6	Smiles
Anabaenopeptin 679	NH2	Lys	l-Val	l-Hty	l-MeAla	l-Phe	O=C(N[C@H](C(N[C@H]1CCC(C=C2)=CC=C2O)=O)C(C)C)[C@H](NC(N)=O)CCCCNC([C@@H](NC([C@H](C)N(C)C1=O)=O)CC3=CC=CC=C3)=O
Anabaenopeptin 806Ne	Val	Lys	Leu/Ile	Hph	Asn	Phe	O=C([C@@H](CCCCNC([C@H](CC1=CC=CC=C1)NC([C@@H](NC2=O)CC(N)=O)=O)=O)NC(N[C@H](C(O)=O)C(C)C)=O)N[C@@H](CC(C)C)C(N[C@H]2CCC3=CC=CC=C3)=O
Anabaenopeptin 808*	Ile	Lys	Ile	Hty	MeAla	Phe	O=C(NC(C(N[C@H]1CCC(C=C2)=CC=C2O)=O)C(C)CC)[C@H](NC(N[C@H](C(C)CC)C(O)=O)=O)CCCCNC([C@@H](NC([C@H](C)N(C)C1=O)=O)CC3=CC=CC=C3)=O
Anabaenopeptin 814	Phe	Lys	Val	Hty	MeGly	Phe	O=C(NC(C(N[C@H]1CCC(C=C2)=CC=C2O)=O)C(C)C)[C@H](NC(N[C@H](CC3=CC=CC=C3)C(O)=O)=O)CCCCNC([C@@H](NC(CN(C)C1=O)=O)CC4=CC=CC=C4)=O
Anabaenopeptin 820Ne	Val	Lys	Leu/Ile	Hph	MeAsn	Phe	O=C(N[C@H](C(N[C@H]1CCC2=CC=CC=C2)=O)CC(C)C)[C@H](NC(N[C@@H](C(C)C)C(O)=O)=O)CCCCNC([C@@H](NC([C@H](CC(N)=O)N(C)C1=O)=O)CC3=CC=CC=C3)=O
Anabaenopeptin 866	Ile	Lys	Val	Hph	MeHty	AcSer	O=C(N[C@@H](C(N[C@H]1CCC2=CC=CC=C2)=O)C(C)C)[C@H](NC(N[C@H](C(C)CC)C(O)=O)=O)CCCCNC([C@@H](NC(C(CCC3=CC=C(O)C=C3)N(C)C1=O)=O)COC(C)=O)=O
Anabaenopeptin 868	Ile	Lys	Val	Hph	MeHty	Met	O=C([C@@H](CCCCNC([C@H](CCSC)NC(C(N(C1=O)C)CCC2=CC=C(C=C2)O)=O)=O)NC(N[C@@H](C(O)=O)C(CC)C)=O)N[C@@H](C(C)C)C(N[C@H]1CCC3=CC=CC=C3)=O
Anabaenopeptin 870	Phe	Lys	Val	Leu	MeHty	MetO	O=C(N[C@H](C(N[C@H]1CC(C)C)=O)C(C)C)[C@H](NC(N[C@@H](CC2=CC=CC=C2)C(O)=O)=O)CCCCNC([C@@H](NC([C@H](CCC3=CC=C(O)C=C3)N(C)C1=O)=O)CCS(C)=O)=O
Anabaenopeptin 884	Ile	Lys	Val	Hph	MeHty	MetO	O=C(N[C@H](C(N[C@H]1CCC2=CC=CC=C2)=O)C(C)C)[C@H](NC(N[C@H](C(C)CC)C(O)=O)=O)CCCCNC([C@@H](NC(C(CCC3=CC=C(O)C=C3)N(C)C1=O)=O)CCS(C)=O)=O
Anabaenopeptin 899	Phe	Lys	Val	Hty	MeHty	Ile	O=C(N[C@H](C(N[C@H]1CCC2=CC=C(O)C=C2)=O)C(C)C)[C@H](NC(N[C@@H](CC3=CC=CC=C3)C(O)=O)=O)CCCCNC([C@@H](NC(C(CCC4=CC=C(O)C=C4)N(C)C1=O)=O)[C@@H](C)CC)=O
Anabaenopeptin 900	Ile	Lys	Met	Hph	MeHty	Met	O=C(N[C@H](C(N[C@H]1CCC2=CC=CC=C2)=O)CCSC)[C@H](NC(N[C@@H]([C@@H](C)CC)C(O)=O)=O)CCCCNC([C@@H](NC(C(CCC3=CC=C(O)C=C3)N(C)C1=O)=O)CCSC)=O
Anabaenopeptin 900	Phe	Lys	Val	Hph	MeHty	AcSer	O=C(N[C@H](C(N[C@H]1CCC2=CC=CC=C2)=O)C(C)C)[C@H](NC(N[C@@H](CC3=CC=CC=C3)C(O)=O)=O)CCCCNC([C@@H](NC([C@H](CCC4=CC=C(O)C=C4)N(C)C1=O)=O)COC(C)=O)=O
Anabaenopeptin 900	Ile	Lys	Met	Hph	MeHty	Met	O=C(N[C@H](C(N[C@H]1CCC2=CC=CC=C2)=O)CCSC)[C@H](NC(N[C@@H]([C@@H](C)CC)C(O)=O)=O)CCCCNC([C@@H](NC([C@H](CCC3=CC=C(O)C=C3)N(C)C1=O)=O)CCSC)=O
Anabaenopeptin 908	l-Arg	Lys	l-Val	l-Hty	l-MeHty	l-Ile	O=C(N[C@H](C(N[C@H]1CCC2=CC=C(O)C=C2)=O)C(C)C)[C@H](NC(N[C@@H](CCCNC(N)=N)C(O)=O)=O)CCCCNC([C@@H](NC(C(CCC3=CC=C(O)C=C3)N(C)C1=O)=O)[C@@H](C)CC)=O
Anabaenopeptin 915	l-Tyr	Lys	l-Val	l-Hty	l-MeHty	l-Ile	O=C(N[C@H](C(N[C@H]1CCC2=CC=C(O)C=C2)=O)C(C)C)[C@H](NC(N[C@@H](CC3=CC=C(O)C=C3)C(O)=O)=O)CCCCNC([C@@H](NC(C(CCC4=CC=C(O)C=C4)N(C)C1=O)=O)[C@@H](C)CC)=O
Anabaenopeptin 916*	Phe	Lys	Val	Hty	MeHty	AcSer	O=C(N[C@H](C(N[C@H]1CCC2=CC=C(O)C=C2)=O)C(C)C)[C@H](NC(N[C@@H](CC3=CC=CC=C3)C(O)=O)=O)CCCCNC([C@@H](NC([C@H](CCC4=CC=C(O)C=C4)N(C)C1=O)=O)COC(C)=O)=O
Anabaenopeptin 918	Phe	Lys	Val	Hph	MeHty	MetO	O=C(N[C@H](C(N[C@H]1CCC2=CC=CC=C2)=O)C(C)C)[C@H](NC(N[C@@H](CC3=CC=CC=C3)C(O)=O)=O)CCCCNC([C@@H](NC([C@H](CCC4=CC=C(O)C=C4)N(C)C1=O)=O)CCS(C)=O)=O
Anabaenopeptin 934	Phe	Lys	Val	Hty	MeHty	MetO	O=C(N[C@H](C(N[C@H]1CCC2=CC=C(O)C=C2)=O)C(C)C)[C@H](NC(N[C@@H](CC3=CC=CC=C3)C(O)=O)=O)CCCCNC([C@@H](NC([C@H](CCC4=CC=C(O)C=C4)N(C)C1=O)=O)CCS(C)=O)=O
Anabaenopeptin A*	Tyr	Lys	Val	Hty	MeAla	Phe	O=C(N[C@H](C(N[C@H]1CCC(C=C2)=CC=C2O)=O)C(C)C)[C@H](NC(N[C@H](CC(C=C3)=CC=C3O)C(O)=O)=O)CCCCNC([C@@H](NC([C@H](C)N(C)C1=O)=O)CC4=CC=CC=C4)=O
Anabaenopeptin B	l-Arg	Lys	l-Val	l-Hty	l-MeAla	l-Phe	O=C(N[C@H](C(N[C@H]1CCC(C=C2)=CC=C2O)=O)C(C)C)[C@H](NC(N[C@H](CCCNC(N)=N)C(O)=O)=O)CCCCNC([C@@H](NC([C@H](C)N(C)C1=O)=O)CC3=CC=CC=C3)=O
Anabaenopeptin C	Lys	Lys	Val	Hty	MeAla	Phe	O=C(N[C@H](C(N[C@H]1CCC(C=C2)=CC=C2O)=O)C(C)C)[C@H](NC(N[C@@H](CCCCN)C(O)=O)=O)CCCCNC([C@@H](NC([C@H](C)N(C)C1=O)=O)CC3=CC=CC=C3)=O
Anabaenopeptin D	Phe	Lys	Val	Hty	MeAla	Phe	O=C(N[C@H](C(N[C@H]1CCC(C=C2)=CC=C2O)=O)C(C)C)[C@H](NC(N[C@@H](CC3=CC=CC=C3)C(O)=O)=O)CCCCNC([C@@H](NC([C@H](C)N(C)C1=O)=O)CC4=CC=CC=C4)=O
Anabaenopeptin E	l-Arg	Lys	l-Val	l-MeHty	l-MeAla	l-Phe	C[C@H]1C(N[C@@H](CC2=CC=CC=C2)C(NCCCC[C@@H](NC(N[C@@H](CCC/N=C(N)/N)C(O)=O)=O)C(N[C@@H](C(C)C)C(N[C@@H](CCC3=CC(C)=C(O)C=C3)C(N1C)=O)=O)=O)=O)=O
Anabaenopeptin F	l-Arg	Lys	l-Ile	l-Hty	l-MeAla	l-Phe	O=C(N[C@H](C(N[C@H]1CCC(C=C2)=CC=C2O)=O)[C@@H](C)CC)[C@H](NC(N[C@@H](CCCNC(N)=N)C(O)=O)=O)CCCCNC([C@@H](NC([C@H](C)N(C)C1=O)=O)CC3=CC=CC=C3)=O
Anabaenopeptin F (l-allo-Ile)	l-Arg	Lys	l-allo-Ile	l-Hty	l-MeAla	l-Phe	O=C(N[C@H](C(N[C@H]1CCC(C=C2)=CC=C2O)=O)[C@H](C)CC)[C@H](NC(N[C@@H](CCCNC(N)=N)C(O)=O)=O)CCCCNC([C@@H](NC([C@H](C)N(C)C1=O)=O)CC3=CC=CC=C3)=O
Anabaenopeptin F (l-Ile)	l-Arg	Lys	l-Ile	l-Hty	l-MeAla	l-Phe	O=C(N[C@H](C(N[C@H]1CCC(C=C2)=CC=C2O)=O)[C@@H](C)CC)[C@H](NC(N[C@@H](CCCNC(N)=N)C(O)=O)=O)CCCCNC([C@@H](NC([C@H](C)N(C)C1=O)=O)CC3=CC=CC=C3)=O
Anabaenopeptin G (itou)	l-Tyr	Lys	l-Ile	l-Hty	l-MeHty	l-Ile	OC1=CC=C(CC[C@@H](C(N([C@H](C(N[C@@H]([C@@H](C)CC)C(NCCCC[C@H]2NC(N[C@@H](CC3=CC=C(O)C=C3)C(O)=O)=O)=O)=O)CCC4=CC=C(O)C=C4)C)=O)NC([C@@H](NC2=O)[C@@H](C)CC)=O)C=C1
Anabaenopeptin H	l-Arg	Lys	l-Ile	l-Hty	l-MeHty	l-Ile	CC[C@@H]([C@H]1C(N[C@@H](CCC2=CC=C(O)C=C2)C(N(C)[C@@H](CCC3=CC=C(O)C=C3)C(N[C@@H]([C@H](CC)C)C(NCCCC[C@@H](NC(N[C@H](C(O)=O)CCC/N=C(N)\N)=O)C(N1)=O)=O)=O)=O)=O)C
Anabaenopeptin I	l-Ile	Lys	l-Val	l-Hty	l-MeAla	l-Leu	CC[C@@H]([C@H](NC(N[C@@H]1CCCCNC([C@H](CC(C)C)NC([C@H](C)N(C)C([C@H](CCC2=CC=C(O)C=C2)NC([C@H](C(C)C)NC1=O)=O)=O)=O)=O)=O)C(O)=O)C
Anabaenopeptin J	l-Ile	Lys	l-Val	L-Hty	l-MeAla	l-Phe	CC[C@@H]([C@H](NC(N[C@@H]1CCCCNC([C@H](CC2=CC=CC=C2)NC([C@H](C)N(C)C([C@H](CCC3=CC=C(O)C=C3)NC([C@H](C(C)C)NC1=O)=O)=O)=O)=O)=O)C(O)=O)C
Anabaenopeptin SA1	Arg	Lys	Ile	PNV	MeAsn	Phe	CC[C@@H]([C@@H]1C(N[C@@H](CCCC2=CC=CC=C2)C(N(C)[C@@H](CC(N)=O)C(N[C@@H](CC3=CC=CC=C3)C(NCCCC[C@@H](NC(N[C@H](C(O)=O)CCC/N=C(N)\N)=O)C(N1)=O)=O)=O)=O)=O)C
Anabaenopeptin SA10	Phe	Lys	Val	Hty	MeGly	Cl-Hty	CC([C@H]1C(N[C@@H](CCC2=CC=C(O)C=C2)C(N(C)CC(N[C@@H](CCC3=CC(Cl)=C(O)C=C3)C(NCCCC[C@@H](NC(N[C@H](C(O)=O)CC4=CC=CC=C4)=O)C(N1)=O)=O)=O)=O)=O)C
Anabaenopeptin SA11	Phe	Lys	Ile	Hty	MeGly	Cl-Hty	CCC(C1C(N[C@@H](CCC2=CC=C(O)C=C2)C(N(C)CC(N[C@@H](CCC3=CC(Cl)=C(O)C=C3)C(NCCCC[C@@H](NC(N[C@H](C(O)=O)CC4=CC=CC=C4)=O)C(N1)=O)=O)=O)=O)=O)C
Anabaenopeptin SA12	Phe	Lys	Val	Hty	MeGly	Hty	CC([C@H]1C(N[C@@H](CCC2=CC=C(O)C=C2)C(N(C)CC(N[C@@H](CCC3=CC=C(O)C=C3)C(NCCCC[C@@H](NC(N[C@H](C(O)=O)CC4=CC=CC=C4)=O)C(N1)=O)=O)=O)=O)=O)C
Anabaenopeptin SA13	Tyr	Lys	Val	Hty	MeSer	Phe	CC([C@H]1C(N[C@@H](CCC2=CC=C(O)C=C2)C(N(C)[C@@H](CO)C(N[C@@H](CC3=CC=CC=C3)C(NCCCC[C@@H](NC(N[C@H](C(O)=O)CC4=CC=C(O)C=C4)=O)C(N1)=O)=O)=O)=O)=O)C
Anabaenopeptin SA2	Arg	Lys	Val	Hty	MeSer	Phe	CC([C@H]1C(N[C@@H](CCC2=CC=C(O)C=C2)C(N(C)[C@@H](CO)C(N[C@@H](CC3=CC=CC=C3)C(NCCCC[C@@H](NC(N[C@H](C(O)=O)CCC/N=C(N)\N)=O)C(N1)=O)=O)=O)=O)=O)C
Anabaenopeptin SA3	Lys	Lys	Ile	Hty	MeAla	Phe	CC[C@H](C)[C@@H]1C(N[C@H](C(N([C@H](C(N[C@H](C(NCCCC[C@H](C(N1)=O)NC(N[C@@H](CCCCN)C(O)=O)=O)=O)CC2=CC=CC=C2)=O)C)C)=O)CCC3=CC=C(C=C3)O)=O
Anabaenopeptin SA4	Lys	Lys	Ile	PNV	MeAsn	Phe	CCC(C)[C@H]1C(N[C@H](C(N([C@H](C(N[C@H](C(NCCCC[C@H](C(N1)=O)NC(N[C@@H](CCCCN)C(O)=O)=O)=O)CC2=CC=CC=C2)=O)CC(N)=O)C)=O)CCCC3=CC=CC=C3)=O
Anabaenopeptin SA5	Ile	Lys	Val	PNV	MeAsn	Phe	CC[C@@H](C)[C@@H](C(O)=O)NC(N[C@@H]1CCCCNC([C@@H](NC([C@@H](N(C([C@@H](NC([C@@H](NC1=O)C(C)C)=O)CCCC2=CC=CC=C2)=O)C)CC(N)=O)=O)CC3=CC=CC=C3)=O)=O
Anabaenopeptin SA6	*Ile	Lys	Leu/Ile	Hph	MeAsn	Phe	O=C(NC(C(N[C@H]1CCC2=CC=CC=C2)=O)C(C)CC)[C@H](NC(NC(C(C)CC)C(O)=O)=O)CCCCNC([C@@H](NC([C@H](CC(N)=O)N(C)C1=O)=O)CC3=CC=CC=C3)=O
Anabaenopeptin SA6	Ile	Lys	Ile	Hph	MeAsn	Phe	O=C(NC(C(N[C@H]1CCC2=CC=CC=C2)=O)C(C)CC)[C@H](NC(NC(C(C)CC)C(O)=O)=O)CCCCNC([C@@H](NC([C@H](CC(N)=O)N(C)C1=O)=O)CC3=CC=CC=C3)=O
Anabaenopeptin SA7	Ile	Lys	Ile	PNV	MeAsn	Phe	CC[C@@H]([C@@H]1C(N[C@@H](CCCC2=CC=CC=C2)C(N(C)[C@@H](CC(N)=O)C(N[C@@H](CC3=CC=CC=C3)C(NCCCC[C@@H](NC(N[C@H](C(O)=O)[C@@H](CC)C)=O)C(N1)=O)=O)=O)=O)=O)C
Anabaenopeptin SA8	Ile	Lys	Ile	PNL	MeAsn	Phe	CC[C@H](C)[C@@H]1C(N[C@H](C(N([C@H](C(N[C@H](C(NCCCC[C@H](C(N1)=O)NC(N[C@@H]([C@H](C)CC)C(O)=O)=O)=O)CC2=CC=CC=C2)=O)CC(N)=O)C)=O)CCCCC3=CC=CC=C3)=O
Anabaenopeptin SA9	Phe	Lys	Ile	Cl-Hty	MeGly	Hph	CC[C@H](C1C(N[C@@H](CCC2=CC(Cl)=C(O)C=C2)C(N(C)CC(N[C@@H](CCC3=CC=CC=C3)C(NCCCC[C@@H](NC(N[C@H](C(O)=O)CC4=CC=CC=C4)=O)C(N1)=O)=O)=O)=O)=O)C
Anabaenopeptin T	l-Ile	Lys	l-Val	l-Hty	l-MeHty	l-Ile	O=C(N[C@H](C(N[C@H]1CCC2=CC=C(O)C=C2)=O)C(C)C)[C@H](NC(N[C@@H]([C@@H](C)CC)C(O)=O)=O)CCCCNC([C@@H](NC(C(CCC3=CC=C(O)C=C3)N(C)C1=O)=O)[C@@H](C)CC)=O
Brunsvicamide A (Derivative 1)	l-allo-Ile	d-Lys	l-Val	l-Leu	l-MeTrp	l-Phe	OC([C@@H](NC(N[C@@H]1CCCCNC([C@H](CC2=CC=CC=C2)NC([C@H](CC3=CNC4=CC=CC=C43)N(C)C([C@H](CC(C)C)NC([C@H](C(C)C)NC1=O)=O)=O)=O)=O)=O)[C@@H](CC)C)=O
Brunsvicamide A (Derivative 10)	l-Ile	d-Lys	l-Val	l-Leu	l-MeTrp	l-Ala	OC([C@@H](NC(N[C@@H]1CCCCNC([C@H](C)NC([C@H](CC2=CNC3=CC=CC=C32)N(C)C([C@H](CC(C)C)NC([C@H](C(C)C)NC1=O)=O)=O)=O)=O)=O)[C@H](CC)C)=O
Brunsvicamide A (Derivative 11)	l-Ile	d-Lys	l-Val	l-Leu	l-MeTrp	l-Ser	OC([C@@H](NC(N[C@@H]1CCCCNC([C@H](CO)NC([C@H](CC2=CNC3=CC=CC=C32)N(C)C([C@H](CC(C)C)NC([C@H](C(C)C)NC1=O)=O)=O)=O)=O)=O)[C@H](CC)C)=O
Brunsvicamide A (Derivative 12)	l-Ile	d-Lys	l-Val	l-Leu	l-MeAla	l-Phe	OC([C@@H](NC(N[C@@H]1CCCCNC([C@H](CC2=CC=CC=C2)NC([C@H](C)N(C)C([C@H](CC(C)C)NC([C@H](C(C)C)NC1=O)=O)=O)=O)=O)=O)[C@H](CC)C)=O
Brunsvicamide A (Derivative 13)	l-Ile	d-Lys	l-Val	l-Leu	l-MeSer	l-Phe	OC([C@@H](NC(N[C@@H]1CCCCNC([C@H](CC2=CC=CC=C2)NC([C@H](CO)N(C)C([C@H](CC(C)C)NC([C@H](C(C)C)NC1=O)=O)=O)=O)=O)=O)[C@H](CC)C)=O
Brunsvicamide A (Derivative 14)	l-Ile	d-Lys	l-Val	l-Ala	l-MeTrp	l-Phe	OC([C@@H](NC(N[C@@H]1CCCCNC([C@H](CC2=CC=CC=C2)NC([C@H](CC3=CNC4=CC=CC=C43)N(C)C([C@H](C)NC([C@H](C(C)C)NC1=O)=O)=O)=O)=O)=O)[C@H](CC)C)=O
Brunsvicamide A (Derivative 15)	l-Ile	d-Lys	l-Val	l-Ser	l-MeTrp	l-Phe	OC([C@@H](NC(N[C@@H]1CCCCNC([C@H](CC2=CC=CC=C2)NC([C@H](CC3=CNC4=CC=CC=C43)N(C)C([C@H](CO)NC([C@H](C(C)C)NC1=O)=O)=O)=O)=O)=O)[C@H](CC)C)=O
Brunsvicamide A (Derivative 16)	l-Ile	d-Lys	l-Ala	l-Leu	l-MeTrp	l-Phe	OC([C@@H](NC(N[C@@H]1CCCCNC([C@H](CC2=CC=CC=C2)NC([C@H](CC3=CNC4=CC=CC=C43)N(C)C([C@H](CC(C)C)NC([C@H](C)NC1=O)=O)=O)=O)=O)=O)[C@H](CC)C)=O
Brunsvicamide A (Derivative 17)	l-Ile	d-Lys	l-Ser	l-Leu	l-MeTrp	l-Phe	OC([C@@H](NC(N[C@@H]1CCCCNC([C@H](CC2=CC=CC=C2)NC([C@H](CC3=CNC4=CC=CC=C43)N(C)C([C@H](CC(C)C)NC([C@H](CO)NC1=O)=O)=O)=O)=O)=O)[C@H](CC)C)=O
Brunsvicamide A (Derivative 2)	d-allo-Ile	d-Lys	l-Val	l-Leu	l-MeTrp	l-Phe	OC([C@H](NC(N[C@@H]1CCCCNC([C@H](CC2=CC=CC=C2)NC([C@H](CC3=CNC4=CC=CC=C43)N(C)C([C@H](CC(C)C)NC([C@H](C(C)C)NC1=O)=O)=O)=O)=O)=O)[C@H](CC)C)=O
Brunsvicamide A (Derivative 3)	d-Ile	d-Lys	l-Val	l-Leu	l-MeTrp	l-Phe	OC([C@H](NC(N[C@@H]1CCCCNC([C@H](CC2=CC=CC=C2)NC([C@H](CC3=CNC4=CC=CC=C43)N(C)C([C@H](CC(C)C)NC([C@H](C(C)C)NC1=O)=O)=O)=O)=O)=O)[C@@H](CC)C)=O
Brunsvicamide A (Derivative 4)	l-Ile	l-Lys	l-Val	l-Leu	l-MeTrp	l-Phe	OC([C@@H](NC(N[C@H]1CCCCNC([C@H](CC2=CC=CC=C2)NC([C@H](CC3=CNC4=CC=CC=C43)N(C)C([C@H](CC(C)C)NC([C@H](C(C)C)NC1=O)=O)=O)=O)=O)=O)[C@H](CC)C)=O
Brunsvicamide A (Derivative 5)	l-allo-Ile	l-Lys	l-Val	l-Leu	l-MeTrp	l-Phe	OC([C@@H](NC(N[C@H]1CCCCNC([C@H](CC2=CC=CC=C2)NC([C@H](CC3=CNC4=CC=CC=C43)N(C)C([C@H](CC(C)C)NC([C@H](C(C)C)NC1=O)=O)=O)=O)=O)=O)[C@@H](CC)C)=O
Brunsvicamide A (Derivative 6)	d-allo-Ile	l-Lys	l-Val	l-Leu	l-MeTrp	l-Phe	OC([C@H](NC(N[C@H]1CCCCNC([C@H](CC2=CC=CC=C2)NC([C@H](CC3=CNC4=CC=CC=C43)N(C)C([C@H](CC(C)C)NC([C@H](C(C)C)NC1=O)=O)=O)=O)=O)=O)[C@H](CC)C)=O
Brunsvicamide A (Derivative 7)	d-Ile	l-Lys	l-Val	l-Leu	l-MeTrp	l-Phe	OC([C@H](NC(N[C@H]1CCCCNC([C@H](CC2=CC=CC=C2)NC([C@H](CC3=CNC4=CC=CC=C43)N(C)C([C@H](CC(C)C)NC([C@H](C(C)C)NC1=O)=O)=O)=O)=O)=O)[C@@H](CC)C)=O
Brunsvicamide A (Derivative 8)	l-Ala	d-Lys	l-Val	l-Leu	l-MeTrp	l-Phe	OC([C@@H](NC(N[C@@H]1CCCCNC([C@H](CC2=CC=CC=C2)NC([C@H](CC3=CNC4=CC=CC=C43)N(C)C([C@H](CC(C)C)NC([C@H](C(C)C)NC1=O)=O)=O)=O)=O)=O)C)=O
Brunsvicamide A (Derivative 9)	d-Ala	d-Lys	l-Val	l-Leu	l-MeTrp	l-Phe	OC([C@@H](C)NC(N[C@@H]1CCCCNC([C@@H](NC([C@@H](N(C([C@@H](NC([C@@H](NC1=O)C(C)C)=O)CC(C)C)=O)C)CC2=CNC3=CC=CC=C32)=O)CC4=CC=CC=C4)=O)=O)=O
Brunsvicamide A (Synthetic)	l-Ile	d-Lys	l-Val	l-Leu	l-MeTrp	l-Phe	OC([C@@H](NC(N[C@@H]1CCCCNC([C@H](CC2=CC=CC=C2)NC([C@H](CC3=CNC4=CC=CC=C43)N(C)C([C@H](CC(C)C)NC([C@H](C(C)C)NC1=O)=O)=O)=O)=O)=O)[C@H](CC)C)=O
Namalide (d-Lys)	l-Phe	d-Lys	l-Ile	l-Phe	-	-	CC[C@@H]([C@H]1C(N[C@@H](CC2=CC=CC=C2)C(NCCCCC(NC(N[C@H](C(O)=O)CC3=CC=CC=C3)=O)C(N1)=O)=O)=O)C
Namalide (l-allo-Ile)	l-Phe	d-Lys	l-allo-Ile	l-Phe	-	-	CC[C@H]([C@H]1C(N[C@@H](CC2=CC=CC=C2)C(NCCCCC(NC(N[C@H](C(O)=O)CC3=CC=CC=C3)=O)C(N1)=O)=O)=O)C
Namalide (Linear)	l-Phe	d-Lys	l-Ile	l-Phe	-	-	CC[C@H](C)[C@@H](C(N[C@@H](CC1=CC=CC=C1)C(N)=O)=O)NC([C@@H](CCCCN)NC(N[C@@H](CC2=CC=CC=C2)C(O)=O)=O)=O
Namalide (l-Lys)	l-Phe	l-Lys	l-Ile	l-Phe	-	-	CC[C@@H]([C@H]1C(N[C@@H](CC2=CC=CC=C2)C(NCCCC[C@H](NC(N[C@H](C(O)=O)CC3=CC=CC=C3)=O)C(N1)=O)=O)=O)C
Namalide B	l-Ile	d-Lys	l-Ile	l-Hty	-	-	CC[C@H]([C@H]1C(N[C@@H](CCC2=CC=C(O)C=C2)C(NCCCC[C@@H](NC(N[C@H](C(O)=O)[C@@H](CC)C)=O)C(N1)=O)=O)=O)C
Namalide C	l-Ile	d-Lys	l-Val	l-Hty	-	-	CC[C@H]([C@H](NC(N[C@@H]1CCCCNC([C@H](CCC2=CC=C(O)C=C2)NC([C@H](C(C)C)NC1=O)=O)=O)=O)C(O)=O)C
Namalide Tricycle	-	d-Lys	l-Ile	l-Phe	-	-	CC[C@H](C)[C@@H](C(N[C@H]1CC2=CC=CC=C2)=O)NC([C@@H](CCCCNC1=O)N)=O
Oscillamide B	l-Arg	d-Lys	l-Met	l-Hty	l-MeAla	l-Phe	O=C(N[C@H](C(N[C@H]1CCC(C=C2)=CC=C2O)=O)CCSC)[C@H](NC(N[C@H](C(O)=O)CCCNC(N)=N)=O)CCCCNC([C@@H](NC([C@H](C)N(C)C1=O)=O)CC3=CC=CC=C3)=O
Oscillamide C	l-Arg	d-Lys	l-Ile	l-Hty	l-MeHty	l-Phe	O=C(N[C@H](C(N[C@H]1CCC(C=C2)=CC=C2O)=O)C(C)CC)[C@H](NC(N[C@H](C(O)=O)CCCNC(N)=N)=O)CCCCNC([C@@H](NC([C@H](CCC3=CC=C(O)C=C3)N(C)C1=O)=O)CC4=CC=CC=C4)=O
Oscillamide Y	Tyr	d-Lys	Ile	Hty	MeAla	Phe	O=C(N[C@H](C(N[C@H]1CCC(C=C2)=CC=C2O)=O)[C@H](C)CC)[C@H](NC(N[C@H](C(O)=O)CC3=CC=C(O)C=C3)=O)CCCCNC([C@@H](NC([C@H](C)N(C)C1=O)=O)CC4=CC=CC=C4)=O
